# Supplementary material for: Influence of Malted Chickpea on the Composition of Volatiles in Hummus
Source: Molecules. 2025 Mar 10;30(6):1231. doi: 10.3390/molecules30061231 (PMC11944303; doi:10.3390/molecules30061231)
Supplement: Supplementary file 1 [file molecules-30-01231-s001.zip]

Archive with 1 entries (1 files):
- molecules-3492423-supplementary.pdf
